# Supplementary material for: An extended Weight Kernel Density Estimation model forecasts COVID-19 onset risk and identifies spatiotemporal variations of lockdown effects in China
Source: Commun Biol. 2021 Jan 25;4:126. doi: 10.1038/s42003-021-01677-2 (PMC7835364; doi:10.1038/s42003-021-01677-2)
Supplement: Supplementary file 3 — Supplementary Data 1 [file 42003_2021_1677_MOESM3_ESM.xls]

## Sheet: Supplementary Data 1
1 day-extended	1 day-original	2 days-extended	2 days-original	3 days-extended	3 days-original	4 days-extended	4 days-original	5 days-extended	5 days-original	6 days-extended	6 days-original	7 days-extended	7 days-original	8 days-extended	8 days-original	9 days-extended	9 days-original	10 days-extended	10 days-original	11 days-extended	11 days-original	12 days-extended	12 days-original	13 days-extended	13 days-original	14 days-extended	14 days-original
0.9872	0.9222	0.958	0.88	0.9528	0.8858	0.9528	0.8858	0.9395	0.8545	0.89797	0.82297	0.9253	0.8403	0.89021	0.81521	0.8863	0.8113	0.81369	0.74869	0.72755	0.65255	0.69912	0.62412	0.74405	0.65905	0.70939	0.63439
0.9786	0.9136	0.9394	0.8614	0.9211	0.8541	0.9211	0.8541	0.9091	0.8241	0.9281	0.8531	0.88141	0.79641	0.87372	0.79872	0.83908	0.76408	0.748	0.683	0.71997	0.64497	0.70915	0.63415	0.51917	0.43417	0.69614	0.62114
0.9732	0.9082	0.9785	0.9005	0.9628	0.8958	0.9628	0.8958	0.9391	0.8541	0.9217	0.8467	0.92072	0.83572	0.89133	0.81633	0.81614	0.74114	0.80178	0.73678	0.79413	0.71913	0.76522	0.69022	0.81289	0.72789	0.69222	0.61722
0.973	0.908	0.9468	0.8688	0.8977	0.8307	0.8977	0.8307	0.8809	0.7959	0.9157	0.8407	0.86756	0.78256	0.81476	0.73976	0.80368	0.72868	0.72162	0.65662	0.58125	0.50625	0.58344	0.50844	0.66017	0.57517	0.68676	0.61176
0.9723	0.9073	0.9601	0.8821	0.9735	0.9065	0.9735	0.9065	0.9588	0.8738	0.9218	0.8468	0.9207	0.8357	0.8619	0.7869	0.64986	0.57486	0.82879	0.76379	0.79949	0.72449	0.69437	0.61937	0.64952	0.56452	0.68289	0.60789
0.972	0.907	0.9474	0.8694	0.9243	0.8573	0.9243	0.8573	0.8817	0.7967	0.8537	0.7787	0.86505	0.78005	0.85929	0.78429	0.79181	0.71681	0.60259	0.53759	0.57307	0.49807	0.64586	0.57086	0.51444	0.42944	0.68009	0.60509
0.9718	0.9068	0.8277	0.7497	0.7728	0.7058	0.7728	0.7058	0.7584	0.6734	0.7186	0.6436	0.72483	0.63983	0.67127	0.59627	0.65023	0.57523	0.71444	0.64944	0.58052	0.50552	0.58716	0.51216	0.51839	0.43339	0.6783	0.6033
0.9713	0.9063	0.9349	0.8569	0.9187	0.8517	0.9187	0.8517	0.9193	0.8343	0.7031	0.6281	0.9055	0.8205	0.90368	0.82868	0.88076	0.80576	0.8165	0.7515	0.80116	0.72616	0.77506	0.70006	0.76743	0.68243	0.67743	0.60243
0.97	0.905	0.8203	0.7423	0.7788	0.7118	0.7788	0.7118	0.7545	0.6695	0.71395	0.63895	0.6858	0.6008	0.65018	0.57518	0.64326	0.56826	0.54345	0.47845	0.32312	0.24812	0.27242	0.19742	0.23385	0.14885	0.67424	0.59924
0.9677	0.9027	0.829	0.751	0.7736	0.7066	0.7736	0.7066	0.7515	0.6665	0.7171	0.6421	0.71886	0.63386	0.82512	0.75012	0.80938	0.73438	0.80255	0.73755	0.78086	0.70586	0.77449	0.69949	0.78079	0.69579	0.67413	0.59913
0.9673	0.9023	0.921	0.843	0.9034	0.8364	0.9034	0.8364	0.8651	0.7801	0.7153	0.6403	0.8495	0.7645	0.83747	0.76247	0.8268	0.7518	0.76293	0.69793	0.75832	0.68332	0.7092	0.6342	0.75639	0.67139	0.65676	0.58176
0.9657	0.9007	0.9604	0.8824	0.9311	0.8641	0.9311	0.8641	0.9189	0.8339	0.8771	0.8021	0.90319	0.81819	0.88486	0.80986	0.86983	0.79483	0.79639	0.73139	0.77001	0.69501	0.7054	0.6304	0.65799	0.57299	0.64762	0.57262
0.9645	0.8995	0.9315	0.8535	0.9294	0.8624	0.9294	0.8624	0.91869	0.83369	0.87089	0.79589	0.90661	0.82161	0.8605	0.7855	0.84859	0.77359	0.81245	0.74745	0.77893	0.70393	0.67851	0.60351	0.68927	0.60427	0.64621	0.57121
0.9629	0.8979	0.9398	0.8618	0.9356	0.8686	0.9356	0.8686	0.9189	0.8339	0.89971	0.82471	0.9055	0.8205	0.89969	0.82469	0.88192	0.80692	0.82873	0.76373	0.79962	0.72462	0.69525	0.62025	0.64581	0.56081	0.64068	0.56568
0.9628	0.8978	0.9363	0.8583	0.9294	0.8624	0.9294	0.8624	0.9192	0.8342	0.9074	0.8324	0.89192	0.80692	0.9051	0.8301	0.89092	0.81592	0.84325	0.77825	0.76727	0.69227	0.66262	0.58762	0.67495	0.58995	0.64019	0.56519
0.9614	0.8964	0.939	0.861	0.8935	0.8265	0.8935	0.8265	0.8816	0.7966	0.86911	0.79411	0.71872	0.63372	0.83954	0.76454	0.82957	0.75457	0.80932	0.74432	0.73821	0.66321	0.69066	0.61566	0.64558	0.56058	0.63952	0.56452
0.9613	0.8963	0.9619	0.8839	0.956	0.889	0.956	0.889	0.9469	0.8619	0.9261	0.8511	0.9312	0.8462	0.90873	0.83373	0.85691	0.78191	0.76928	0.70428	0.69468	0.61968	0.68983	0.61483	0.67889	0.59389	0.63925	0.56425
0.9594	0.8944	0.8285	0.7505	0.7723	0.7053	0.7723	0.7053	0.7524	0.6674	0.7072	0.6322	0.7245	0.6395	0.67062	0.59562	0.65364	0.57864	0.60482	0.53982	0.57989	0.50489	0.63581	0.56081	0.73099	0.64599	0.63503	0.56003
0.9584	0.8934	0.9335	0.8555	0.7731	0.7061	0.7731	0.7061	0.75784	0.67284	0.71444	0.63944	0.71674	0.63174	0.86865	0.79365	0.84685	0.77185	0.54685	0.48185	0.50412	0.42912	0.42829	0.35329	0.68062	0.59562	0.63287	0.55787
0.9571	0.8921	0.9571	0.8791	0.9512	0.8842	0.9512	0.8842	0.9334	0.8484	0.9036	0.8286	0.92526	0.84026	0.90438	0.82938	0.8987	0.8237	0.88166	0.81666	0.74114	0.66614	0.70425	0.62925	0.63643	0.55143	0.62416	0.54916
0.9551	0.8901	0.9624	0.8844	0.9617	0.8947	0.9617	0.8947	0.9448	0.8598	0.915	0.84	0.9349	0.8499	0.94071	0.86571	0.86561	0.79061	0.74568	0.68068	0.65537	0.58037	0.6504	0.5754	0.68078	0.59578	0.61783	0.54283
0.9512	0.8862	0.9539	0.8759	0.9492	0.8822	0.9492	0.8822	0.9269	0.8419	0.8883	0.8133	0.90595	0.82095	0.67491	0.59991	0.65233	0.57733	0.60537	0.54037	0.66179	0.58679	0.6433	0.5683	0.69106	0.60606	0.61587	0.54087
0.9508	0.8858	0.9167	0.8387	0.901	0.834	0.901	0.834	0.8846	0.7996	0.8548	0.7798	0.87522	0.79022	0.85626	0.78126	0.83188	0.75688	0.77136	0.70636	0.76255	0.68755	0.75803	0.68303	0.74145	0.65645	0.60777	0.53277
0.9488	0.8838	0.9352	0.8572	0.9203	0.8533	0.9203	0.8533	0.8905	0.8055	0.8607	0.7857	0.8659	0.7809	0.81823	0.74323	0.64883	0.57383	0.7701	0.7051	0.6839	0.6089	0.6767	0.6017	0.65439	0.56939	0.60752	0.53252
0.9456	0.8806	0.9528	0.8748	0.9379	0.8709	0.9379	0.8709	0.9229	0.8379	0.90693	0.83193	0.90846	0.82346	0.89798	0.82298	0.89068	0.81568	0.79394	0.72894	0.75607	0.68107	0.68595	0.61095	0.67634	0.59134	0.60148	0.52648
0.9454	0.8804	0.9061	0.8281	0.8966	0.8296	0.8966	0.8296	0.8817	0.7967	0.8519	0.7769	0.8759	0.7909	0.85925	0.78425	0.83948	0.76448	0.79467	0.72967	0.69901	0.62401	0.683	0.608	0.64432	0.55932	0.59903	0.52403
0.9452	0.8802	0.8203	0.7423	0.7729	0.7059	0.7729	0.7059	0.7592	0.6742	0.7112	0.6362	0.71626	0.63126	0.8264	0.7514	0.81944	0.74444	0.79256	0.72756	0.78453	0.70953	0.68733	0.61233	0.67161	0.58661	0.59445	0.51945
0.9422	0.8772	0.8234	0.7454	0.8795	0.8125	0.8795	0.8125	0.7517	0.6667	0.7039	0.6289	0.72249	0.63749	0.673	0.598	0.79818	0.72318	0.75614	0.69114	0.78576	0.71076	0.6966	0.6216	0.52353	0.43853	0.59158	0.51658
0.941	0.876	0.8226	0.7446	0.7737	0.7067	0.7737	0.7067	0.7569	0.6719	0.7171	0.6421	0.71933	0.63433	0.67266	0.59766	0.80161	0.72661	0.73296	0.66796	0.69195	0.61695	0.68275	0.60775	0.5214	0.4364	0.58891	0.51391
0.9402	0.8752	0.8215	0.7435	0.7712	0.7042	0.7712	0.7042	0.7506	0.6656	0.8399	0.7649	0.71919	0.63419	0.82988	0.75488	0.79633	0.72133	0.78223	0.71723	0.70851	0.63351	0.67373	0.59873	0.66702	0.58202	0.58739	0.51239
0.9401	0.8751	0.8204	0.7424	0.771	0.704	0.771	0.704	0.7532	0.6682	0.7144	0.6394	0.71921	0.63421	0.66993	0.59493	0.78733	0.71233	0.60912	0.54412	0.57398	0.49898	0.62377	0.54877	0.64538	0.56038	0.58589	0.51089
0.9359	0.8709	0.8257	0.7477	0.7708	0.7038	0.7708	0.7038	0.7518	0.6668	0.702	0.627	0.7153	0.6303	0.66508	0.59008	0.64928	0.57428	0.6095	0.5445	0.69327	0.61827	0.6753	0.6003	0.52606	0.44106	0.5823	0.5073
0.9339	0.8689	0.8278	0.7498	0.7702	0.7032	0.7702	0.7032	0.7536	0.6686	0.712	0.637	0.71692	0.63192	0.67302	0.59802	0.78644	0.71144	0.60959	0.54459	0.68906	0.61406	0.67931	0.60431	0.65785	0.57285	0.58161	0.50661
0.9324	0.8674	0.9359	0.8579	0.921	0.854	0.921	0.854	0.9028	0.8178	0.873	0.798	0.90244	0.81744	0.85952	0.78452	0.84903	0.77403	0.78871	0.72371	0.68522	0.61022	0.6591	0.5841	0.6853	0.6003	0.58049	0.50549
0.9323	0.8673	0.9551	0.8771	0.9439	0.8769	0.9439	0.8769	0.9287	0.8437	0.8989	0.8239	0.918	0.833	0.66772	0.59272	0.65273	0.57773	0.60825	0.54325	0.57892	0.50392	0.57306	0.49806	0.52216	0.43716	0.57635	0.50135
0.9116	0.8466	0.9508	0.8728	0.9359	0.8689	0.9359	0.8689	0.9082	0.8232	0.8784	0.8034	0.88469	0.79969	0.66788	0.59288	0.64378	0.56878	0.60709	0.54209	0.57553	0.50053	0.57986	0.50486	0.51976	0.43476	0.57602	0.50102
0.9073	0.8423	0.8274	0.7494	0.7743	0.7073	0.7743	0.7073	0.75981	0.67481	0.71001	0.63501	0.71781	0.63281	0.66675	0.59175	0.6481	0.5731	0.61215	0.54715	0.58091	0.50591	0.57581	0.50081	0.52072	0.43572	0.57411	0.49911
0.8629	0.7979	0.8222	0.7442	0.7745	0.7075	0.7745	0.7075	0.7598	0.6748	0.7172	0.6422	0.7182	0.6332	0.8566	0.7816	0.83142	0.75642	0.80887	0.74387	0.76426	0.68926	0.59014	0.51514	0.66412	0.57912	0.48882	0.41382
0.8626	0.7976	0.9072	0.8292	0.9031	0.8361	0.9031	0.8361	0.8851	0.8001	0.86861	0.79361	0.86867	0.78367	0.84207	0.76707	0.83576	0.76076	0.77163	0.70663	0.66762	0.59262	0.65715	0.58215	0.64933	0.56433	0.48858	0.41358
0.8623	0.7973	0.9342	0.8562	0.8965	0.8295	0.8965	0.8295	0.7519	0.6669	0.7147	0.6397	0.72	0.635	0.80744	0.73244	0.6514	0.5764	0.6113	0.5463	0.6908	0.6158	0.58063	0.50563	0.51473	0.42973	0.48835	0.41335
0.8618	0.7968	0.918	0.84	0.9045	0.8375	0.9045	0.8375	0.8884	0.8034	0.8586	0.7836	0.87909	0.79409	0.85942	0.78442	0.83614	0.76114	0.78886	0.72386	0.7647	0.6897	0.71142	0.63642	0.71753	0.63253	0.48977	0.41477
0.8614	0.7964	0.8222	0.7442	0.7705	0.7035	0.7705	0.7035	0.8806	0.7956	0.8596	0.7846	0.87483	0.78983	0.67084	0.59584	0.79622	0.72122	0.76682	0.70182	0.73164	0.65664	0.65183	0.57683	0.69162	0.60662	0.49412	0.41912
0.861	0.796	0.9382	0.8602	0.9327	0.8657	0.9327	0.8657	0.9186	0.8336	0.8954	0.8204	0.90226	0.81726	0.88994	0.81494	0.83306	0.75806	0.79514	0.73014	0.73288	0.65788	0.69563	0.62063	0.64248	0.55748	0.48814	0.41314
0.8606	0.7956	0.8274	0.7494	0.7725	0.7055	0.7725	0.7055	0.8687	0.7837	0.8389	0.7639	0.85089	0.76589	0.83766	0.76266	0.64652	0.57152	0.73022	0.66522	0.71237	0.63737	0.63754	0.56254	0.51914	0.43414	0.48726	0.41226
0.8598	0.7948	0.9391	0.8611	0.9384	0.8714	0.9384	0.8714	0.9244	0.8394	0.8604	0.7854	0.9084	0.8234	0.6674	0.5924	0.64565	0.57065	0.73276	0.66776	0.57824	0.50324	0.53788	0.46288	0.52023	0.43523	0.49446	0.41946
0.8597	0.7947	0.9453	0.8673	0.9322	0.8652	0.9322	0.8652	0.91959	0.83459	0.88979	0.81479	0.90968	0.82468	0.66947	0.59447	0.65007	0.57507	0.61539	0.55039	0.57524	0.50024	0.56505	0.49005	0.52081	0.43581	0.47877	0.40377
0.8595	0.7945	0.9398	0.8618	0.9303	0.8633	0.9303	0.8633	0.9197	0.8347	0.8899	0.8149	0.9031	0.8181	0.89	0.815	0.86162	0.78662	0.85733	0.79233	0.75707	0.68207	0.74662	0.67162	0.68475	0.59975	0.44396	0.36896
0.8594	0.7944	0.8203	0.7423	0.7737	0.7067	0.7737	0.7067	0.7532	0.6682	0.71023	0.63523	0.71914	0.63414	0.80978	0.73478	0.65154	0.57654	0.60504	0.54004	0.58021	0.50521	0.54247	0.46747	0.5179	0.4329	0.43462	0.35962
0.8575	0.7925	0.9529	0.8749	0.9532	0.8862	0.9532	0.8862	0.9311	0.8461	0.8733	0.7983	0.91566	0.83066	0.84972	0.77472	0.82759	0.75259	0.75363	0.68863	0.73217	0.65717	0.69923	0.62423	0.65562	0.57062	0.43007	0.35507
0.8561	0.7911	0.8226	0.7446	0.7744	0.7074	0.7744	0.7074	0.7544	0.6694	0.85707	0.78207	0.8552	0.7702	0.66848	0.59348	0.7863	0.7113	0.56547	0.50047	0.50632	0.43132	0.4468	0.3718	0.52037	0.43537	0.42861	0.35361
0.8543	0.7893	0.9065	0.8285	0.8916	0.8246	0.8916	0.8246	0.8718	0.7868	0.842	0.767	0.85408	0.76908	0.80507	0.73007	0.78229	0.70729	0.71815	0.65315	0.68111	0.60611	0.57968	0.50468	0.67527	0.59027	0.4129	0.3379
0.8539	0.7889	0.9612	0.8832	0.9571	0.8901	0.9571	0.8901	0.891	0.806	0.8708	0.7958	0.87867	0.79367	0.84741	0.77241	0.53991	0.46491	0.52844	0.46344	0.51878	0.44378	0.4349	0.3599	0.51759	0.43259	0.41268	0.33768
0.8536	0.7886	0.8207	0.7427	0.7731	0.7061	0.7731	0.7061	0.7569	0.6719	0.71818	0.64318	0.72301	0.63801	0.66948	0.59448	0.65258	0.57758	0.60566	0.54066	0.51554	0.44054	0.44185	0.36685	0.51608	0.43108	0.39172	0.31672
0.8527	0.7877	0.8245	0.7465	0.7706	0.7036	0.7706	0.7036	0.7566	0.6716	0.7168	0.6418	0.71798	0.63298	0.67402	0.59902	0.64812	0.57312	0.74789	0.68289	0.53913	0.46413	0.52467	0.44967	0.72387	0.63887	0.37293	0.29793
0.8512	0.7862	0.523	0.445	0.5171	0.4501	0.5171	0.4501	0.5113	0.4263	0.4815	0.4065	0.50942	0.42442	0.49538	0.42038	0.44202	0.36702	0.41517	0.35017	0.41053	0.33553	0.32883	0.25383	0.33874	0.25374	0.31532	0.24032
0.8503	0.7853	0.2814	0.2034	0.2899	0.2229	0.2899	0.2229	0.2866	0.2016	0.2452	0.1702	0.2016	0.1166	0.20129	0.12629	0.2107	0.1357	0.13595	0.07095	0.13732	0.06232	0.12639	0.05139	0.17372	0.08872	0.2844	0.2094
0.6528	0.5878	0.2891	0.2111	0.3953	0.3283	0.3953	0.3283	0.3806	0.2956	0.36852	0.29352	0.41254	0.32754	0.4093	0.3343	0.40845	0.33345	0.5973	0.5323	0.47852	0.40352	0.35591	0.28091	0.27717	0.19217	0.25921	0.18421
0.5379	0.4729	0.9502	0.8722	0.8919	0.8249	0.8919	0.8249	0.8783	0.7933	0.8485	0.7735	0.86912	0.78412	0.66977	0.59477	0.59965	0.52465	0.53387	0.46887	0.32653	0.25153	0.30386	0.22886	0.65267	0.56767	0.24426	0.16926
0.523	0.458	0.9422	0.8642	0.9093	0.8423	0.9093	0.8423	0.8935	0.8085	0.8637	0.7887	0.88267	0.79767	0.86381	0.78881	0.8566	0.7816	0.57838	0.51338	0.40416	0.32916	0.32265	0.24765	0.28867	0.20367	0.24246	0.16746
0.5081	0.4431	0.5081	0.4301	0.4966	0.4296	0.4966	0.4296	0.4826	0.3976	0.472	0.397	0.47261	0.38761	0.46278	0.38778	0.41146	0.33646	0.40167	0.33667	0.32264	0.24764	0.25925	0.18425	0.23388	0.14888	0.20711	0.13211
0.3502	0.2852	0.6379	0.5599	0.623	0.556	0.623	0.556	0.5834	0.4984	0.5536	0.4786	0.5646	0.4796	0.49099	0.41599	0.42579	0.35079	0.33411	0.26911	0.30711	0.23211	0.21922	0.14422	0.22888	0.14388	0.20105	0.12605
0.3318	0.2668	0.5022	0.4242	0.4929	0.4259	0.4929	0.4259	0.4914	0.4064	0.47396	0.39896	0.48704	0.40204	0.4361	0.3611	0.3147	0.2397	0.24675	0.18175	0.20041	0.12541	0.20071	0.12571	0.19552	0.11052	0.20063	0.12563
0.3173	0.2523	0.342	0.264	0.335	0.268	0.335	0.268	0.2914	0.2064	0.27914	0.20414	0.2319	0.1469	0.2183	0.1433	0.21017	0.13517	0.23683	0.17183	0.21368	0.13868	0.18368	0.10868	0.17368	0.08868	0.1795	0.1045
0.3171	0.2521	0.361	0.283	0.4752	0.4082	0.4752	0.4082	0.4648	0.3798	0.4332	0.3582	0.46424	0.37924	0.30124	0.22624	0.29301	0.21801	0.21891	0.15391	0.21559	0.14059	0.21442	0.13942	0.23427	0.14927	0.15486	0.07986
0.3144	0.2494	0.1428	0.0648	0.1196	0.0526	0.1196	0.0526	0.2094	0.1544	0.17564	0.13064	0.28488	0.19988	0.22579	0.15079	0.21444	0.13944	0.21009	0.14509	0.20134	0.12634	0.1999	0.1249	0.21635	0.13135	0.15056	0.07556
0.3142	0.2492	0.1849	0.1069	0.153	0.086	0.153	0.086	0.23788	0.15288	0.22808	0.15308	0.26444	0.17944	0.19538	0.12038	0.18715	0.11215	0.18684	0.12184	0.13328	0.05828	0.12349	0.04849	0.10697	0.03197	0.11285	0.03785
0.3023	0.2373	0.1672	0.0892	0.2315	0.1645	0.2315	0.1645	0.39738	0.31238	0.37358	0.29858	0.5276	0.4426	0.49785	0.42285	0.48575	0.41075	0.25816	0.19316	0.23373	0.15873	0.15743	0.08243	0.10777	0.03277	0.10863	0.03363
0.1932	0.1282	0.2907	0.2127	0.2906	0.2236	0.2906	0.2236	0.28024	0.19524	0.27444	0.19944	0.26463	0.17963	0.26199	0.18699	0.23335	0.15835	0.15912	0.09412	0.13702	0.06202	0.1212	0.0462	0.11036	0.03536	0.10837	0.03337
0.1898	0.1248	0.1383	0.0603	0.2342	0.1672	0.2342	0.1672	0.2394	0.1544	0.21688	0.15188	0.26375	0.17875	0.25724	0.18224	0.24266	0.16766	0.15072	0.07572	0.1363	0.0613	0.1317	0.0567	0.10554	0.03054	0.10449	0.02949
0.174	0.109	0.2658	0.1878	0.1602	0.0932	0.1602	0.0932	0.2505	0.1655	0.2345	0.1595	0.39167	0.30667	0.38072	0.30572	0.32641	0.25141	0.1429	0.0779	0.13308	0.05808	0.12494	0.04994	0.12886	0.04386	0.10446	0.02946
0.1691	0.1041	0.3151	0.2371	0.139	0.072	0.139	0.072	0.382	0.297	0.3098	0.2348	0.2342	0.1492	0.21654	0.14154	0.20482	0.12982	0.11276	0.04776	0.13486	0.05986	0.12526	0.05026	0.19619	0.11119	0.10168	0.02668
0.1485	0.0835	0.3843	0.3063	0.3798	0.3128	0.3798	0.3128	0.37904	0.29404	0.34924	0.27424	0.37924	0.29424	0.33697	0.26197	0.32999	0.25499	0.24147	0.17647	0.21227	0.13727	0.14723	0.07223	0.22543	0.14043	0.08736	0.02236
0.1336	0.0686	0	0	0	0	0	0	0	0.165	0	0.145	0	0.1215	0.16	0.095	0.149	0.074	0	0.075	0.13	0.055	0.1257	0.0507	0.12	0.035	0.08	0.005
0.1144	0.0494	0.2991	0.2211	0.3582	0.2912	0.3582	0.2912	0.34342	0.25842	0.30634	0.23134	0.18294	0.10794	0.15981	0.09481	0.15252	0.07752	0.18518	0.12018	0.13211	0.05711	0.12364	0.04864	0.14032	0.05532	0.07406	0.0194
0	0	0.2663	0.1883	0.234	0.167	0.234	0.167	0.2397	0.1647	0.21361	0.14861	0.1871	0.1221	0.15535	0.0954	0.15098	0.07598	0.10951	0.04451	0.13799	0.06299	0.12745	0.05245	0.37172	0.28672	0.06322	0.01883
