# Supplementary material for: An extended Weight Kernel Density Estimation model forecasts COVID-19 onset risk and identifies spatiotemporal variations of lockdown effects in China
Source: Commun Biol. 2021 Jan 25;4:126. doi: 10.1038/s42003-021-01677-2 (PMC7835364; doi:10.1038/s42003-021-01677-2)
Supplement: Supplementary file 4 — Supplementary Data 2 [file 42003_2021_1677_MOESM4_ESM.xls]

## Sheet: Sheet1
Onset risk	25 Jan lockdown	25 Jan non-lockdown	30 Jan lockdown	30 Jan non-lockdown	5 Feb lockdown	5 Feb non- lockdown
1	0.88	0.936	0.976	0.967	0.861	0.951
2	0.798	0.881	0.957	0.959	0.84	0.942
3	0.921	0.957	0.981	0.975	0.893	0.962
4	0.698	0.788	0.902	0.889	0.636	0.802
5	0.848	0.908	0.965	0.964	0.847	0.946
6	0.984	0.991	0.987	0.995	0.985	0.99
7	0.004	0.008	0.005	0.006	0.005	0.006
8	0.594	0.68	0.849	0.861	0.468	0.716
9	0.004	0.008	0.005	0.006	0.005	0.005
10	0.979	0.99	0.987	0.991	0.978	0.989
11	0.004	0.008	0.005	0.006	0.005	0.005
12	0.509	0.625	0.832	0.835	0.416	0.659
13	0.412	0.609	0.768	0.824	0.348	0.613
14	0.002	0.003	0.003	0.004	0.001	0.002
15	0.956	0.982	0.985	0.985	0.946	0.981
16	0.663	0.757	0.879	0.871	0.562	0.759
17	0.001	0.003	0.002	0.003	0.001	0.002
18	0.001	0.003	0.002	0.003	0.001	0.002
19	0.793	0.875	0.951	0.956	0.835	0.937
20	0.831	0.896	0.964	0.963	0.843	0.943
21	0.002	0.003	0.003	0.004	0.001	0.002
22	0.001	0.003	0.002	0.003	0.001	0.002
23	0.743	0.824	0.931	0.932	0.768	0.881
24	0.475	0.626	0.826	0.832	0.393	0.642
25	0.769	0.854	0.941	0.948	0.807	0.915
26	0.974	0.989	0.987	0.99	0.967	0.987
27	0.471	0.626	0.824	0.832	0.392	0.639
28	0.689	0.779	0.899	0.88	0.619	0.793
29	0.116	0.233	0.257	0.407	0.124	0.272
30	0.387	0.605	0.718	0.821	0.319	0.606
31	0.382	0.605	0.709	0.821	0.315	0.605
32	0.661	0.756	0.879	0.871	0.559	0.758
33	0.797	0.879	0.951	0.957	0.837	0.939
34	0.316	0.571	0.583	0.81	0.258	0.545
35	0.308	0.564	0.581	0.809	0.254	0.541
36	0.645	0.75	0.879	0.869	0.541	0.751
37	0.281	0.536	0.558	0.805	0.243	0.506
38	0.275	0.529	0.553	0.805	0.242	0.503
39	0.003	0.006	0.004	0.005	0.003	0.004
40	0.861	0.927	0.968	0.966	0.852	0.947
41	0.058	0.161	0.128	0.231	0.067	0.147
42	0.056	0.159	0.126	0.227	0.065	0.144
43	0.354	0.602	0.639	0.817	0.288	0.595
44	0.113	0.217	0.227	0.347	0.121	0.241
45	0.123	0.272	0.328	0.518	0.133	0.345
46	0.122	0.265	0.327	0.507	0.133	0.337
47	0.571	0.657	0.844	0.853	0.451	0.702
48	0.165	0.362	0.435	0.694	0.174	0.396
49	0.001	0.003	0.002	0.003	0.001	0.002
50	0.001	0.002	0.002	0.003	0.001	0.002
51	0.148	0.354	0.408	0.665	0.161	0.389
52	0.719	0.802	0.926	0.911	0.707	0.834
53	0.568	0.654	0.844	0.851	0.449	0.701
54	0.161	0.361	0.432	0.691	0.173	0.394
55	0.002	0.005	0.003	0.004	0.002	0.004
56	0.002	0.005	0.003	0.004	0.002	0.003
57	0.376	0.604	0.685	0.819	0.302	0.604
58	0.631	0.717	0.867	0.867	0.532	0.741
59	0.629	0.715	0.865	0.867	0.528	0.738
60	0.379	0.605	0.698	0.819	0.309	0.604
61	0.679	0.768	0.897	0.876	0.592	0.776
62	0.218	0.433	0.497	0.788	0.217	0.464
63	0.197	0.412	0.491	0.779	0.215	0.461
64	0.463	0.615	0.824	0.831	0.386	0.634
65	0.091	0.183	0.171	0.291	0.103	0.182
66	0.351	0.602	0.627	0.816	0.285	0.592
67	0.268	0.509	0.538	0.803	0.237	0.484
68	0.448	0.613	0.819	0.826	0.376	0.627
69	0.142	0.339	0.391	0.635	0.153	0.378
70	0.139	0.335	0.387	0.623	0.149	0.375
71	0.185	0.383	0.473	0.732	0.196	0.425
72	0.635	0.721	0.874	0.868	0.536	0.745
73	0.004	0.007	0.005	0.006	0.003	0.005
74	0.004	0.007	0.005	0.006	0.003	0.005
75	0.553	0.639	0.84	0.848	0.439	0.691
76	0.105	0.213	0.187	0.298	0.114	0.195
77	0.773	0.861	0.943	0.949	0.814	0.916
78	0.012	0.107	0.014	0.103	0.013	0.048
79	0.011	0.106	0.013	0.105	0.011	0.034
80	0.01	0.105	0.011	0.1	0.009	0.025
81	0.009	0.105	0.01	0.091	0.009	0.018
82	0.007	0.102	0.008	0.083	0.007	0.008
83	0.192	0.39	0.482	0.763	0.209	0.447
84	0.612	0.698	0.854	0.864	0.498	0.725
85	0.264	0.489	0.531	0.801	0.232	0.48
86	0.195	0.393	0.487	0.768	0.214	0.452
87	0.537	0.627	0.835	0.842	0.428	0.671
88	0.005	0.01	0.005	0.019	0.005	0.006
89	0.265	0.49	0.535	0.801	0.234	0.482
90	0.547	0.633	0.836	0.846	0.433	0.68
91	0.098	0.193	0.178	0.296	0.109	0.193
92	0.608	0.694	0.851	0.864	0.487	0.723
93	0.095	0.19	0.175	0.295	0.106	0.188
94	0.748	0.826	0.936	0.935	0.779	0.883
95	0.003	0.006	0.004	0.005	0.003	0.004
96	0.503	0.624	0.832	0.835	0.413	0.656
97	0.003	0.006	0.004	0.005	0.003	0.004
98	0.624	0.71	0.864	0.866	0.527	0.736
99	0.089	0.181	0.169	0.289	0.099	0.181
100	0.086	0.179	0.166	0.284	0.097	0.179
101	0.169	0.364	0.441	0.697	0.178	0.397
102	0.545	0.632	0.836	0.845	0.431	0.675
103	0.189	0.387	0.481	0.754	0.205	0.434
104	0.273	0.528	0.549	0.803	0.241	0.495
105	0.445	0.612	0.818	0.832	0.372	0.626
106	0.535	0.626	0.835	0.839	0.426	0.668
107	0.437	0.611	0.808	0.829	0.362	0.621
108	0.225	0.45	0.502	0.791	0.219	0.466
109	0.753	0.829	0.936	0.936	0.782	0.889
110	0.042	0.147	0.101	0.193	0.054	0.136
111	0.541	0.631	0.835	0.843	0.43	0.674
112	0.539	0.631	0.835	0.843	0.429	0.672
113	0.245	0.472	0.528	0.801	0.227	0.474
114	0.443	0.612	0.812	0.831	0.368	0.625
115	0.254	0.481	0.529	0.801	0.228	0.475
116	0.005	0.06	0.006	0.038	0.005	0.008
117	0.115	0.231	0.253	0.393	0.124	0.264
118	0.427	0.61	0.796	0.826	0.357	0.618
119	0.005	0.01	0.005	0.008	0.005	0.006
120	0.041	0.145	0.094	0.186	0.053	0.135
121	0.687	0.776	0.898	0.878	0.615	0.789
122	0.077	0.176	0.157	0.267	0.088	0.169
123	0.121	0.248	0.319	0.479	0.13	0.302
124	0.397	0.607	0.743	0.823	0.334	0.609
125	0.186	0.385	0.476	0.743	0.203	0.431
126	0.392	0.607	0.738	0.823	0.328	0.607
127	0.329	0.593	0.598	0.814	0.269	0.559
128	0.083	0.179	0.163	0.279	0.094	0.178
129	0.081	0.178	0.161	0.276	0.092	0.175
130	0.021	0.127	0.052	0.143	0.038	0.115
131	0.119	0.242	0.287	0.437	0.126	0.284
132	0.117	0.242	0.279	0.429	0.125	0.281
133	0.369	0.604	0.665	0.818	0.293	0.603
134	0.684	0.774	0.898	0.878	0.607	0.781
135	0.115	0.227	0.247	0.387	0.123	0.261
136	0.114	0.226	0.241	0.373	0.123	0.252
137	0.321	0.576	0.592	0.811	0.263	0.552
138	0.479	0.627	0.828	0.833	0.395	0.646
139	0.004	0.007	0.005	0.006	0.003	0.005
140	0.004	0.007	0.005	0.006	0.003	0.005
141	0.325	0.588	0.595	0.813	0.265	0.554
142	0.005	0.04	0.005	0.025	0.005	0.008
143	0.432	0.61	0.805	0.827	0.36	0.62
144	0.004	0.008	0.005	0.006	0.005	0.006
145	0.338	0.601	0.617	0.815	0.276	0.579
146	0.336	0.601	0.612	0.815	0.273	0.569
147	0.328	0.594	0.609	0.814	0.271	0.564
148	0.294	0.549	0.568	0.807	0.247	0.516
149	0.374	0.604	0.674	0.818	0.296	0.603
150	0.365	0.604	0.656	0.818	0.291	0.602
151	0.002	0.005	0.003	0.004	0.002	0.003
152	0.002	0.005	0.003	0.004	0.002	0.003
153	0.002	0.005	0.003	0.004	0.001	0.003
154	0.002	0.003	0.003	0.004	0.001	0.003
155	0.002	0.003	0.003	0.004	0.001	0.003
156	0.298	0.556	0.576	0.807	0.25	0.531
157	0.681	0.771	0.897	0.876	0.598	0.779
158	0.27	0.515	0.542	0.803	0.24	0.488
159	0.176	0.37	0.456	0.712	0.185	0.402
160	0.175	0.368	0.448	0.703	0.184	0.398
161	0.691	0.781	0.899	0.883	0.624	0.798
162	0.303	0.559	0.579	0.809	0.253	0.534
163	0.001	0.002	0.001	0.003	0.001	0.002
164	0.156	0.357	0.421	0.677	0.167	0.391
165	0.152	0.356	0.419	0.674	0.163	0.389
166	0.695	0.785	0.902	0.886	0.628	0.802
167	0.359	0.603	0.648	0.817	0.29	0.602
168	0.121	0.253	0.323	0.483	0.131	0.305
169	0.004	0.007	0.005	0.006	0.005	0.005
170	0.319	0.575	0.588	0.81	0.261	0.549
171	0.238	0.463	0.519	0.795	0.225	0.473
172	0.229	0.454	0.513	0.793	0.223	0.467
173	0.675	0.764	0.897	0.875	0.589	0.765
174	0.147	0.352	0.403	0.654	0.158	0.389
175	0.145	0.343	0.397	0.651	0.156	0.384
176	0.121	0.246	0.305	0.465	0.131	0.298
177	0.114	0.218	0.235	0.355	0.122	0.243
178	0.001	0.002	0.002	0.003	0.001	0.002
179	0.001	0.002	0.002	0.003	0.001	0.002
180	0.001	0.002	0.002	0.003	0.001	0.002
181	0.001	0.002	0.001	0.003	0.001	0.002
182	0.129	0.314	0.361	0.581	0.14	0.361
183	0.028	0.133	0.067	0.155	0.057	0.121
184	0.026	0.131	0.065	0.153	0.046	0.118
185	0.127	0.295	0.348	0.558	0.137	0.349
186	0.125	0.292	0.343	0.543	0.135	0.349
187	0.003	0.007	0.004	0.005	0.003	0.005
188	0.003	0.007	0.004	0.005	0.003	0.005
189	0.518	0.625	0.833	0.836	0.418	0.662
190	0.133	0.318	0.379	0.607	0.145	0.367
191	0.076	0.176	0.156	0.264	0.086	0.168
192	0.069	0.175	0.149	0.259	0.078	0.164
193	0.067	0.174	0.147	0.258	0.078	0.161
194	0.124	0.289	0.338	0.538	0.135	0.347
195	0.124	0.283	0.336	0.536	0.135	0.347
196	0.673	0.761	0.886	0.875	0.581	0.763
197	0.117	0.235	0.268	0.418	0.125	0.279
198	0.348	0.602	0.623	0.816	0.282	0.587
199	0.342	0.601	0.621	0.816	0.278	0.583
200	0.128	0.313	0.357	0.574	0.149	0.353
201	0.529	0.626	0.833	0.836	0.421	0.663
202	0.059	0.164	0.129	0.234	0.07	0.151
203	0.134	0.323	0.383	0.609	0.147	0.369
204	0.017	0.112	0.027	0.115	0.017	0.079
205	0.015	0.11	0.018	0.109	0.015	0.068
206	0.094	0.187	0.174	0.293	0.105	0.185
207	0.127	0.302	0.351	0.562	0.138	0.351
208	0.114	0.223	0.239	0.361	0.123	0.247
209	0.004	0.008	0.005	0.006	0.005	0.005
210	0.107	0.214	0.196	0.308	0.116	0.197
211	0.003	0.006	0.004	0.005	0.003	0.004
212	0.003	0.006	0.004	0.005	0.003	0.004
213	0.003	0.006	0.004	0.005	0.003	0.004
214	0.003	0.006	0.004	0.005	0.003	0.004
215	0.109	0.214	0.204	0.319	0.119	0.205
216	0.762	0.846	0.939	0.943	0.792	0.904
217	0.758	0.838	0.937	0.941	0.791	0.901
218	0.729	0.811	0.926	0.922	0.734	0.852
219	0.04	0.144	0.087	0.179	0.051	0.133
220	0.297	0.552	0.573	0.807	0.248	0.523
221	0.061	0.165	0.136	0.235	0.072	0.151
222	0.113	0.216	0.225	0.345	0.121	0.233
223	0.111	0.215	0.217	0.338	0.12	0.221
224	0.765	0.851	0.941	0.946	0.795	0.907
225	0.705	0.791	0.908	0.891	0.642	0.804
226	0.049	0.154	0.119	0.2	0.059	0.14
227	0.047	0.151	0.107	0.197	0.058	0.139
228	0.045	0.15	0.104	0.196	0.056	0.137
229	0.718	0.803	0.923	0.909	0.698	0.822
230	0.716	0.802	0.918	0.906	0.683	0.817
231	0.039	0.143	0.079	0.168	0.049	0.131
232	0.901	0.937	0.979	0.971	0.87	0.954
233	0.063	0.168	0.143	0.245	0.074	0.154
234	0.591	0.677	0.849	0.861	0.465	0.715
235	0.708	0.792	0.909	0.892	0.656	0.806
236	0.131	0.315	0.368	0.598	0.143	0.364
237	0.018	0.114	0.032	0.126	0.028	0.084
238	0.916	0.942	0.981	0.974	0.886	0.958
239	0.002	0.003	0.003	0.004	0.001	0.002
240	0.584	0.67	0.847	0.859	0.461	0.711
241	0.581	0.667	0.847	0.858	0.457	0.708
242	0.005	0.07	0.006	0.055	0.005	0.008
243	0.025	0.131	0.055	0.146	0.042	0.116
244	0.498	0.624	0.829	0.835	0.409	0.651
245	0.486	0.636	0.829	0.833	0.398	0.647
246	0.005	0.06	0.006	0.049	0.005	0.008
247	0.621	0.707	0.857	0.866	0.519	0.733
248	0.036	0.141	0.076	0.167	0.048	0.127
249	0.587	0.673	0.847	0.859	0.463	0.713
250	0.006	0.101	0.007	0.076	0.005	0.008
251	0.005	0.09	0.006	0.065	0.005	0.008
252	0.079	0.178	0.159	0.269	0.09	0.173
253	0.786	0.867	0.949	0.953	0.827	0.926
254	0.122	0.262	0.326	0.496	0.132	0.323
255	0.003	0.007	0.004	0.005	0.003	0.005
256	0.019	0.116	0.048	0.137	0.034	0.092
257	0.726	0.809	0.926	0.918	0.729	0.847
258	0.003	0.007	0.004	0.005	0.003	0.005
259	0.001	0.002	0.001	0.003	0.001	0.002
260	0.001	0.002	0.001	0.003	0.001	0.002
261	0.576	0.662	0.845	0.855	0.456	0.705
262	0.003	0.007	0.004	0.005	0.003	0.005
263	0.122	0.255	0.324	0.494	0.132	0.314
264	0.003	0.007	0.004	0.005	0.003	0.005
265	0.638	0.724	0.874	0.869	0.538	0.748
266	0.001	0.002	0.001	0.003	0.001	0.002
267	0.721	0.804	0.926	0.915	0.718	0.845
268	0.816	0.892	0.958	0.96	0.842	0.943
269	0.001	0.002	0.001	0.003	0.001	0.002
270	0.032	0.137	0.073	0.161	0.042	0.124
271	0.791	0.872	0.949	0.955	0.832	0.932
272	0.791	0.872	0.949	0.955	0.832	0.932
273	0.002	0.005	0.003	0.004	0.002	0.003
274	0.002	0.005	0.003	0.004	0.002	0.003
275	0.058	0.163	0.128	0.232	0.068	0.149
276	0.797	0.879	0.951	0.957	0.837	0.939
277	0.003	0.007	0.004	0.005	0.003	0.005
278	0.004	0.007	0.005	0.006	0.005	0.005
279	0.004	0.007	0.005	0.006	0.005	0.005
280	0.532	0.626	0.833	0.836	0.423	0.666
281	0.425	0.609	0.785	0.825	0.354	0.616
282	0.418	0.609	0.773	0.825	0.352	0.614
283	0.002	0.005	0.003	0.004	0.002	0.004
284	0.598	0.684	0.849	0.861	0.472	0.718
285	0.065	0.17	0.145	0.256	0.076	0.158
286	0.001	0.002	0.001	0.003	0.001	0.002
287	0.001	0.002	0.001	0.003	0.001	0.002
288	0.001	0.002	0.001	0.003	0.001	0.002
289	0.111	0.215	0.209	0.321	0.119	0.213
290	0.604	0.69	0.851	0.864	0.478	0.721
291	0.579	0.665	0.845	0.857	0.456	0.706
292	0.003	0.006	0.004	0.005	0.003	0.004
293	0.778	0.864	0.948	0.951	0.819	0.923
294	0.052	0.157	0.125	0.222	0.063	0.143
295	0.964	0.985	0.985	0.988	0.958	0.984
296	0.002	0.005	0.003	0.004	0.002	0.003
297	0.947	0.981	0.983	0.984	0.939	0.979
298	0.123	0.274	0.331	0.521	0.134	0.345
299	0.05	0.155	0.124	0.216	0.061	0.141
300	0.93	0.966	0.981	0.977	0.904	0.974
301	0.457	0.615	0.823	0.829	0.384	0.632
302	0.453	0.613	0.822	0.827	0.381	0.629
303	0.001	0.003	0.002	0.003	0.001	0.002
304	0.001	0.003	0.002	0.003	0.001	0.002
305	0.001	0.003	0.002	0.003	0.001	0.002
306	0.734	0.816	0.928	0.927	0.748	0.862
307	0.816	0.892	0.958	0.96	0.842	0.943
308	0.002	0.005	0.003	0.004	0.002	0.003
309	0.944	0.973	0.983	0.981	0.926	0.978
310	0.861	0.927	0.968	0.966	0.852	0.947
311	0.002	0.005	0.003	0.004	0.002	0.003
312	0.601	0.687	0.851	0.863	0.476	0.719
313	0.408	0.608	0.759	0.824	0.343	0.612
314	0.405	0.607	0.746	0.824	0.337	0.611
315	0.001	0.003	0.002	0.003	0.001	0.002
316	0.395	0.607	0.741	0.823	0.33	0.608
317	0.739	0.82	0.931	0.929	0.759	0.873
318	0.002	0.003	0.003	0.004	0.001	0.003
319	0.731	0.814	0.928	0.924	0.739	0.861
320	0.285	0.54	0.561	0.805	0.245	0.513
321	0.558	0.644	0.843	0.848	0.44	0.692
322	0.669	0.761	0.886	0.874	0.576	0.762
323	0.665	0.759	0.886	0.874	0.569	0.761
324	0.861	0.927	0.968	0.966	0.852	0.947
325	0.001	0.002	0.001	0.003	0.001	0.002
326	0.564	0.65	0.843	0.85	0.446	0.697
327	0.816	0.892	0.958	0.96	0.842	0.943
328	0.561	0.647	0.843	0.848	0.442	0.694
329	0.816	0.892	0.958	0.96	0.842	0.943
330	0.465	0.626	0.824	0.832	0.391	0.638
331	0.001	0.002	0.001	0.003	0.001	0.002
332	0.014	0.109	0.015	0.106	0.014	0.056
333	0.935	0.971	0.983	0.979	0.917	0.976
334	0.001	0.002	0.001	0.003	0.001	0.002
335	0.711	0.796	0.916	0.902	0.672	0.813
336	0.195	0.393	0.487	0.768	0.214	0.452
337	0.391	0.606	0.729	0.821	0.325	0.606
338	0.573	0.659	0.845	0.853	0.453	0.704
339	0.034	0.139	0.076	0.165	0.045	0.125
340	0.001	0.002	0.001	0.003	0.001	0.002
341	0.001	0.002	0.001	0.003	0.001	0.002
342	0.657	0.753	0.879	0.871	0.547	0.756
343	0.653	0.751	0.979	0.871	0.542	0.753
344	0.225	0.45	0.502	0.791	0.219	0.466
345	0.551	0.637	0.838	0.847	0.437	0.685
346	0.549	0.635	0.838	0.846	0.434	0.683
347	0.709	0.795	0.914	0.894	0.667	0.809
