# Supplementary material for: An extended Weight Kernel Density Estimation model forecasts COVID-19 onset risk and identifies spatiotemporal variations of lockdown effects in China
Source: Commun Biol. 2021 Jan 25;4:126. doi: 10.1038/s42003-021-01677-2 (PMC7835364; doi:10.1038/s42003-021-01677-2)
Supplement: Supplementary file 5 — Supplementary Data 3 [file 42003_2021_1677_MOESM5_ESM.xls]

## Sheet: Sheet1
onset risk	Shenzhen	Beijing	Shanghai	Xiangtan	Zhangzhou	Hanzhong	Luoyang	Shenzhen (non-lockdown)	Beijing (non-lockdown)	Shanghai (non-lockdown)	Xiangtan (non-lockdown)	Zhangzhou (non-lockdown)	Hanzhong (non-lockdown)	Luoyang
22/01/2020	0.671667	0.521	0.634	0.6542	0.19	0.343	0.573	0.671667	0.521	0.634	0.6542	0.19	0.343	0.573
23/01/2020	0.701667	0.554	0.665	0.683083	0.2507	0.365733	0.595	0.701667	0.554	0.665	0.683083	0.2807	0.365733	0.595
24/01/2020	0.745533	0.576	0.686	0.71695	0.3017	0.417733	0.633	0.766	0.617	0.727	0.74695	0.3817	0.467733	0.661
25/01/2020	0.7977	0.582	0.713	0.749117	0.382	0.467	0.652	0.8337	0.673	0.781	0.8134	0.483	0.553	0.712
26/01/2020	0.8517	0.618	0.736	0.8031	0.4717	0.54973	0.684	0.9017	0.734	0.836	0.8731	0.6017	0.64973	0.778
27/01/2020	0.9028	0.656	0.773	0.8543	0.5787	0.63773	0.723	0.9718	0.806	0.893	0.9243	0.7387	0.7587	0.861
28/01/2020	0.9354	0.6836	0.824	0.89328	0.638	0.67533	0.758	0.9604	0.7835	0.882	0.9228	0.7348	0.7524	0.857
29/01/2020	0.9121	0.728	0.836	0.8899	0.673	0.70973	0.747	0.948	0.7685	0.875	0.9123	0.725	0.7413	0.848
30/01/2020	0.8946	0.68	0.8113	0.87651	0.654	0.667	0.7331	0.9349	0.7509	0.8683	0.8981	0.713	0.7304	0.8352
31/01/2020	0.8603	0.65	0.7841	0.846	0.608	0.631733	0.7056	0.9126	0.7382	0.8441	0.886	0.6898	0.707333	0.8156
01/02/2020	0.8501	0.6409	0.7632	0.82972	0.574	0.6046	0.6758	0.9034	0.7178	0.8288	0.87972	0.6574	0.6746	0.7885
02/02/2020	0.83832	0.6224	0.7413	0.813517	0.537	0.575	0.6493	0.8852	0.7013	0.8143	0.863517	0.6171	0.645	0.7613
03/02/2020	0.82734	0.6003	0.7201	0.7978	0.4858	0.555033	0.6347	0.87864	0.6882	0.7881	0.8418	0.5785	0.615033	0.7371
04/02/2020	0.81569	0.5825	0.6963	0.7837	0.437	0.514233	0.6098	0.8689	0.6692	0.7593	0.8237	0.535	0.584233	0.7089
05/02/2020	0.8097	0.5731	0.68	0.757107	0.358	0.4813	0.5925	0.86	0.6514	0.73	0.807107	0.47	0.5512	0.6852
