# Supplementary material for: An extended Weight Kernel Density Estimation model forecasts COVID-19 onset risk and identifies spatiotemporal variations of lockdown effects in China
Source: Commun Biol. 2021 Jan 25;4:126. doi: 10.1038/s42003-021-01677-2 (PMC7835364; doi:10.1038/s42003-021-01677-2)
Supplement: Supplementary file 6 — Supplementary Data 4 [file 42003_2021_1677_MOESM6_ESM.xls]

## Sheet: Sheet1
	Onset cases in China (in this research)	Onset cases in china (by WHO)
08/12/2019	0.63	1
09/12/2019	0.74	1
10/12/2019	0.95	1
11/12/2019	1.15	1
12/12/2019	1.17	3
13/12/2019	1.67	0
14/12/2019	1.97	0
15/12/2019	2.24	4
16/12/2019	2.51	0
17/12/2019	2.86	5
18/12/2019	3.11	5
19/12/2019	3.19	3
20/12/2019	2.77	5
21/12/2019	3.06	11
22/12/2019	2.39	10
23/12/2019	1.92	3
24/12/2019	1.25	5
25/12/2019	1.07	4
26/12/2019	0.78	3
27/12/2019	0.62	12
28/12/2019	0.51	9
29/12/2019	0.55	12
30/12/2019	0.5	12
31/12/2019	1	11
01/01/2020	1	30
02/01/2020	1	30
03/01/2020	1	30
04/01/2020	1	11
05/01/2020	0.16	30
06/01/2020	0.92	30
07/01/2020	3.59451	30
08/01/2020	6.72764	60
09/01/2020	8.00986	50
10/01/2020	12.2428	100
11/01/2020	18.0208	90
12/01/2020	27.1466	100
13/01/2020	43.0161	180
14/01/2020	65.9619	280
15/01/2020	94.5839	480
16/01/2020	146.189	621
17/01/2020	203.24	821
18/01/2020	265.511	943
19/01/2020	349.419	1121
20/01/2020	447.232	1587
21/01/2020	563.871	1758
22/01/2020	833.352	2089
23/01/2020	1115.74	2510
24/01/2020	1273.57	2798
25/01/2020	1419.47	2631
26/01/2020	1542.64	2897
27/01/2020	1642.25	2802
28/01/2020	1567.93	2703
29/01/2020	1463.72	2501
30/01/2020	1341.15	2399
