# Supplementary material for: An extended Weight Kernel Density Estimation model forecasts COVID-19 onset risk and identifies spatiotemporal variations of lockdown effects in China
Source: Commun Biol. 2021 Jan 25;4:126. doi: 10.1038/s42003-021-01677-2 (PMC7835364; doi:10.1038/s42003-021-01677-2)
Supplement: Supplementary file 7 — Supplementary Data 5 [file 42003_2021_1677_MOESM7_ESM.xls]

## Sheet: Sheet1
ID	Prov_EN	City_EN	Website
1	Ningxia Hui	Guyuan	http://www.nxgy.gov.cn/zwgk/zfxxgknb/wjj/	http://wsjkw.nx.gov.cn/
2	Ningxia Hui	Shizuishan	http://wjw.shizuishan.gov.cn/
3	Ningxia Hui	Wuzhong	http://www.wuzhong.gov.cn/ztzl/ztlb/kjyq/index.html
4	Ningxia Hui	Yinchuan	http://wjw.yinchuan.gov.cn/
5	Ningxia Hui	Zhongwei	http://www.scjzmj.com/
6	Qinghai	Golog Tibetan	http://www.xinhuanet.com/fortune/2020-02/19/c_1125593566.htm; https://tech.qq.com/a/20200210/011135.htm; https://ugc.map.baidu.com/cube/ncp/homepage?ncpfrom=dasoumain	https://wsjkw.qinghai.gov.cn/
7	Qinghai	Yushu Tibetan	http://www.xinhuanet.com/fortune/2020-02/19/c_1125593566.htm; https://tech.qq.com/a/20200210/011135.htm; https://ugc.map.baidu.com/cube/ncp/homepage?ncpfrom=dasoumain
8	Qinghai	Haibei Tibetan	http://www.xinhuanet.com/fortune/2020-02/19/c_1125593566.htm; https://tech.qq.com/a/20200210/011135.htm; https://ugc.map.baidu.com/cube/ncp/homepage?ncpfrom=dasoumain
9	Qinghai	Haidong	http://www.xinhuanet.com/fortune/2020-02/19/c_1125593566.htm; https://tech.qq.com/a/20200210/011135.htm; https://ugc.map.baidu.com/cube/ncp/homepage?ncpfrom=dasoumain
10	Qinghai	Hainan Tibetan	http://www.xinhuanet.com/fortune/2020-02/19/c_1125593566.htm; https://tech.qq.com/a/20200210/011135.htm; https://ugc.map.baidu.com/cube/ncp/homepage?ncpfrom=dasoumain
11	Qinghai	Haixi Mongol and Tibetan	http://wsjkw.haixi.gov.cn/
12	Qinghai	Huangnan Tibetan	http://www.xinhuanet.com/fortune/2020-02/19/c_1125593566.htm; https://tech.qq.com/a/20200210/011135.htm; https://ugc.map.baidu.com/cube/ncp/homepage?ncpfrom=dasoumain
13	Qinghai	Xining	http://wjw.xining.gov.cn/
14	Shaanxi	Ankang	http://wjj.ankang.gov.cn/	http://sxwjw.shaanxi.gov.cn/
15	Shaanxi	Baoji	http://wjw.baoji.gov.cn/
16	Shaanxi	Hanzhong	http://wj.hanzhong.gov.cn/
17	Shaanxi	Shangluo	http://wjw.shangluo.gov.cn/pc/index/index/list/644
18	Shaanxi	Tongchuan	http://wjj.tongchuan.gov.cn/
19	Shaanxi	Weinan	http://wsjsj.weinan.gov.cn/
20	Anhui	Anqing	http://wjw.anqing.gov.cn/	http://wjw.ah.gov.cn/
21	Anhui	Bengbu	http://wjw.bengbu.gov.cn/
22	Anhui	Bozhou	http://wjw.bozhou.gov.cn/
23	Anhui	Chaohu	http://www.chaohu.gov.cn/
24	Anhui	Chizhou	http://wjw.chizhou.gov.cn/
25	Anhui	Chuzhou	http://wjw.chuzhou.gov.cn/
26	Anhui	Fuyang	http://wjw.fy.gov.cn/
27	Anhui	Hefei	http://wjw.hefei.gov.cn/
28	Anhui	Huaibei	http://wjw.huaibei.gov.cn/
29	Anhui	Huainan	http://wjw.huainan.gov.cn/
30	Anhui	Huangshan	http://wjw.huangshan.gov.cn/
31	Anhui	Lu'an	http://wjw.luan.gov.cn/
32	Anhui	Ma'anshan	http://wjw.mas.gov.cn/
33	Anhui	Suzhou	http://wjw.ahsz.gov.cn/
34	Anhui	Tongling	http://wsjkw.tl.gov.cn/
35	Anhui	Wuhu	http://wsjkw.wuhu.gov.cn/
36	Anhui	Xuancheng	http://wjw.huangshan.gov.cn/
37	Beijing	Beijing	http://wjw.beijing.gov.cn/
38	Chongqing	Chongqing	http://wsjkw.cq.gov.cn/
39	Fujian	Fuzhou	http://www.fuzhou.gov.cn/zgfzzt/swjw/fzwj	http://wjw.fujian.gov.cn/
40	Fujian	Longyan	http://wjw.longyan.gov.cn/
41	Fujian	Nanping	http://wjw.np.gov.cn/
42	Fujian	Ningde	http://wjw.ningde.gov.cn/
43	Fujian	Putian	http://wjw.putian.gov.cn/
44	Fujian	Quanzhou	http://health.quanzhou.gov.cn/
45	Fujian	Sanming	http://wjw.sm.gov.cn/
46	Fujian	Xiamen	http://hfpc.xm.gov.cn/
47	Fujian	Zhangzhou	http://wjw.zhangzhou.gov.cn/
48	Gansu	Baiyin	http://www.baiyin.gov.cn/xxgk/zzxxgk/wsjkwyh/	http://wsjk.gansu.gov.cn/
49	Gansu	Dingxi	http://wjw.dingxi.gov.cn/
50	Gansu	Gannan Tibetan	http://wjw.gzz.gov.cn/
51	Gansu	Jiayuguan	http://wjw.jyg.gov.cn/
52	Gansu	Jinchang	http://wjw.jcs.gov.cn/
53	Gansu	Jiuquan	http://wjw.jiuquan.gov.cn/
54	Gansu	Lanzhou	http://wsjk.gansu.gov.cn/
55	Gansu	Linxia Hui	http://www.linxia.gov.cn/
56	Gansu	Longnan	http://www.longnan.gov.cn/public/organ/4455597?siteId=4448177&organId=4455597
57	Gansu	Pingliang	http://wjw.pingliang.gov.cn/
58	Gansu	Qingyang	http://wsjk.zgqingyang.gov.cn/
59	Gansu	Tianshui	http://www.tianshui.gov.cn/col/col351/
60	Gansu	Wuwei	http://www.xinhuanet.com/fortune/2020-02/19/c_1125593566.htm; https://tech.qq.com/a/20200210/011135.htm; https://ugc.map.baidu.com/cube/ncp/homepage?ncpfrom=dasoumain
61	Gansu	Zhangye	http://www.zhangye.gov.cn/wjw/
62	Guangdong	Chaozhou	http://www.chaozhou.gov.cn/zwgk/szfgz/swsjhsy/	http://wsjkw.gd.gov.cn/
63	Guangdong	Dongguan	http://dghb.dg.gov.cn/
64	Guangdong	Foshan	http://wjj.foshan.gov.cn/
65	Guangdong	Guangzhou	http://wjw.gz.gov.cn/
66	Guangdong	Heyuan	http://www.heyuan.gov.cn/hyswsjkj/gkmlpt/index
67	Guangdong	Huizhou	http://wjj.huizhou.gov.cn/
68	Guangdong	Jiangmen	http://www.jiangmen.gov.cn
69	Guangdong	Jieyang	http://www.jieyang.gov.cn/jywjj/
70	Guangdong	Maoming	http://wsjsj.maoming.gov.cn/
71	Guangdong	Meizhou	https://www.meizhou.gov.cn/zwgk/zfjg/swsjkj/index.html
72	Guangdong	Qingyuan	http://www.gdqy.gov.cn/channel/qyswsjkj/
73	Guangdong	Shantou	https://www.shantou.gov.cn/wjj/
74	Guangdong	Shanwei	http://www.shanwei.gov.cn/swwjj/
75	Guangdong	Shaoguan	http://wsjk.sg.gov.cn/
76	Guangdong	Shenzhen	http://wjw.sz.gov.cn/
77	Guangdong	Yangjiang	http://www.yangjiang.gov.cn/yjwsj/gkmlpt/mindex
78	Guangdong	Yunfu	http://www.xinhuanet.com/fortune/2020-02/19/c_1125593566.htm; https://tech.qq.com/a/20200210/011135.htm; https://ugc.map.baidu.com/cube/ncp/homepage?ncpfrom=dasoumain
79	Guangdong	Zhanjiang	http://www.yfyunchengqu.gov.cn/yfycwsj/gkmlpt/index
80	Guangdong	Zhaoqing	http://wjj.zhaoqing.gov.cn/
81	Guangdong	Zhongshan	http://wjj.zs.gov.cn/
82	Guangdong	Zhuhai	http://wsjkj.zhuhai.gov.cn/
83	Guangxi	Baise	http://www.baise.gov.cn/	http://wsjkw.gxzf.gov.cn/
84	Guangxi	Beihai	http://xxgk.beihai.gov.cn/bhswshjhsywyh/#.airline
85	Guangxi	Chongzuo	http://www.xinhuanet.com/fortune/2020-02/19/c_1125593566.htm; https://tech.qq.com/a/20200210/011135.htm; https://ugc.map.baidu.com/cube/ncp/homepage?ncpfrom=dasoumain
86	Guangxi	Fangchenggang	http://www.fcgs.gov.cn/wjw/
87	Guangxi	Guigang	http://www.xinhuanet.com/fortune/2020-02/19/c_1125593566.htm; https://tech.qq.com/a/20200210/011135.htm; https://ugc.map.baidu.com/cube/ncp/homepage?ncpfrom=dasoumain
88	Guangxi	Guilin	http://wjw.guilin.gov.cn/
89	Guangxi	Hechi	http://wjw.hechi.gov.cn
90	Guangxi	Hezhou	http://www.xinhuanet.com/fortune/2020-02/19/c_1125593566.htm; https://tech.qq.com/a/20200210/011135.htm; https://ugc.map.baidu.com/cube/ncp/homepage?ncpfrom=dasoumain
91	Guangxi	Laibin	http://wjw.laibin.gov.cn
92	Guangxi	Liuzhou	http://wjw.liuzhou.gov.cn/
93	Guangxi	Nanning	http://wjw.nanning.gov.cn/
94	Guangxi	Qinzhou	http://zwgk.qinzhou.gov.cn/auto2540/
95	Guangxi	Wuzhou	http://zwgk.qinzhou.gov.cn/auto2540/
96	Guangxi	Yulin	http://wjw.yulin.gov.cn/
97	Guizhou	Anshun	http://wjj.anshun.gov.cn/	http://www.gzhfpc.gov.cn/
98	Guizhou	Bijie	http://www.bijie.gov.cn/bm/bjswsjkj/index.shtml
99	Guizhou	Guiyang	http://wsjkj.guiyang.gov.cn/
100	Guizhou	Liupanshui	http://swjj.gzlps.gov.cn/
101	Guizhou	Qiandongnan Miao and Dong	http://wsjsw.qdn.gov.cn/
102	Guizhou	Qiannan Buyei and Miao	http://www.xinhuanet.com/fortune/2020-02/19/c_1125593566.htm; https://tech.qq.com/a/20200210/011135.htm; https://ugc.map.baidu.com/cube/ncp/homepage?ncpfrom=dasoumain
103	Guizhou	Qianxinan Buyei and Miao	http://www.xinhuanet.com/fortune/2020-02/19/c_1125593566.htm; https://tech.qq.com/a/20200210/011135.htm; https://ugc.map.baidu.com/cube/ncp/homepage?ncpfrom=dasoumain
104	Guizhou	Tongren	http://wjw.trs.gov.cn/
105	Guizhou	Zunyi	http://wsjkj.zunyi.gov.cn/
106	Hainan	Haikou	http://wjw.haikou.gov.cn/	http://wst.hainan.gov.cn/swjw/index.html
107	Hainan	Hainan	http://web.hainan.gov.cn/swjw/
108	Hainan	Sanya	http://ws.sanya.gov.cn/
109	Hebei	Baoding	http://wjw.baoding.gov.cn/	http://wsjkw.hebei.gov.cn/
110	Hebei	Cangzhou	http://www.xinhuanet.com/fortune/2020-02/19/c_1125593566.htm; https://tech.qq.com/a/20200210/011135.htm; https://ugc.map.baidu.com/cube/ncp/homepage?ncpfrom=dasoumain
111	Hebei	Chengde	http://wjw.chengde.gov.cn/
112	Hebei	Handan	http://wjw.hd.gov.cn/
113	Hebei	Hengshui	http://wjw.hengshui.gov.cn/
114	Hebei	Langfang	http://wjw.lf.gov.cn/html/index.html
115	Hebei	Qinhuangdao	http://wjw.lf.gov.cn/html/index.html
116	Hebei	Shijiazhuang	http://wsjk.sjz.gov.cn/
117	Hebei	Tangshan	http://wsjk.sjz.gov.cn/
118	Hebei	Xingtai	http://wsjkw.xingtai.gov.cn/
119	Hebei	Zhangjiakou	http://www.xinhuanet.com/fortune/2020-02/19/c_1125593566.htm; https://tech.qq.com/a/20200210/011135.htm; https://ugc.map.baidu.com/cube/ncp/homepage?ncpfrom=dasoumain
120	Heilongjiang	Daqing	http://wjw.daqing.gov.cn/	http://wsjkw.hlj.gov.cn/
121	Heilongjiang	Daxing'anling	http://www.xinhuanet.com/fortune/2020-02/19/c_1125593566.htm; https://tech.qq.com/a/20200210/011135.htm; https://ugc.map.baidu.com/cube/ncp/homepage?ncpfrom=dasoumain
122	Heilongjiang	Harbin	http://www.xinhuanet.com/fortune/2020-02/19/c_1125593566.htm; https://tech.qq.com/a/20200210/011135.htm; https://ugc.map.baidu.com/cube/ncp/homepage?ncpfrom=dasoumain
123	Heilongjiang	Hegang	http://www.xinhuanet.com/fortune/2020-02/19/c_1125593566.htm; https://tech.qq.com/a/20200210/011135.htm; https://ugc.map.baidu.com/cube/ncp/homepage?ncpfrom=dasoumain
124	Heilongjiang	Heihe	http://www.xinhuanet.com/fortune/2020-02/19/c_1125593566.htm; https://tech.qq.com/a/20200210/011135.htm; https://ugc.map.baidu.com/cube/ncp/homepage?ncpfrom=dasoumain
125	Heilongjiang	Jiamusi	http://www.xinhuanet.com/fortune/2020-02/19/c_1125593566.htm; https://tech.qq.com/a/20200210/011135.htm; https://ugc.map.baidu.com/cube/ncp/homepage?ncpfrom=dasoumain
126	Heilongjiang	Mudanjiang	http://www.xinhuanet.com/fortune/2020-02/19/c_1125593566.htm; https://tech.qq.com/a/20200210/011135.htm; https://ugc.map.baidu.com/cube/ncp/homepage?ncpfrom=dasoumain
127	Heilongjiang	Qiqihar	http://www.xinhuanet.com/fortune/2020-02/19/c_1125593566.htm; https://tech.qq.com/a/20200210/011135.htm; https://ugc.map.baidu.com/cube/ncp/homepage?ncpfrom=dasoumain
128	Heilongjiang	Qitaihe	http://www.qth.gov.cn/xxsbxt/sxdw/wsjxx/
129	Heilongjiang	Shuangyashan	http://www.shuangyashan.gov.cn/index/html/bm/wsj/indexwjw.jsp
130	Heilongjiang	Suihua	http://www.suihua.gov.cn/pages/website/index.html
131	Heilongjiang	Yichun	http://wjw.yichun.gov.cn/
132	Henan	Anyang	http://aywjw.anyang.gov.cn/	http://wsjkw.henan.gov.cn/
133	Henan	Hebi	http://wsjkw.hebi.gov.cn/
134	Henan	Jiaozuo	http://www.xinhuanet.com/fortune/2020-02/19/c_1125593566.htm; https://tech.qq.com/a/20200210/011135.htm; https://ugc.map.baidu.com/cube/ncp/homepage?ncpfrom=dasoumain
135	Henan	Jiyuan shi	http://wsjkw.hebi.gov.cn/
136	Henan	Kaifeng	http://www.xinhuanet.com/fortune/2020-02/19/c_1125593566.htm; https://tech.qq.com/a/20200210/011135.htm; https://ugc.map.baidu.com/cube/ncp/homepage?ncpfrom=dasoumain
137	Henan	Luohe	http://www.lhswjw.gov.cn/
138	Henan	Luoyang	http://www.xinhuanet.com/fortune/2020-02/19/c_1125593566.htm; https://tech.qq.com/a/20200210/011135.htm; https://ugc.map.baidu.com/cube/ncp/homepage?ncpfrom=dasoumain
139	Henan	Nanyang	http://www.xinhuanet.com/fortune/2020-02/19/c_1125593566.htm; https://tech.qq.com/a/20200210/011135.htm; https://ugc.map.baidu.com/cube/ncp/homepage?ncpfrom=dasoumain
140	Henan	Pingdingshan	http://www.pdswsjsw.gov.cn/
141	Henan	Puyang	http://www.xinhuanet.com/fortune/2020-02/19/c_1125593566.htm; https://tech.qq.com/a/20200210/011135.htm; https://ugc.map.baidu.com/cube/ncp/homepage?ncpfrom=dasoumain
142	Henan	Sanmenxia	http://www.xinhuanet.com/fortune/2020-02/19/c_1125593566.htm; https://tech.qq.com/a/20200210/011135.htm; https://ugc.map.baidu.com/cube/ncp/homepage?ncpfrom=dasoumain
143	Henan	Shangqiu	http://www.xinhuanet.com/fortune/2020-02/19/c_1125593566.htm; https://tech.qq.com/a/20200210/011135.htm; https://ugc.map.baidu.com/cube/ncp/homepage?ncpfrom=dasoumain
144	Henan	Xinxiang	http://www.xxswjw.gov.cn/
145	Henan	Xinyang	http://www.xinhuanet.com/fortune/2020-02/19/c_1125593566.htm; https://tech.qq.com/a/20200210/011135.htm; https://ugc.map.baidu.com/cube/ncp/homepage?ncpfrom=dasoumain
146	Henan	Xuchang	http://www.xinhuanet.com/fortune/2020-02/19/c_1125593566.htm; https://tech.qq.com/a/20200210/011135.htm; https://ugc.map.baidu.com/cube/ncp/homepage?ncpfrom=dasoumain
147	Henan	Zhengzhou	http://www.xxswjw.gov.cn/
148	Henan	Zhoukou	http://www.xinhuanet.com/fortune/2020-02/19/c_1125593566.htm; https://tech.qq.com/a/20200210/011135.htm; https://ugc.map.baidu.com/cube/ncp/homepage?ncpfrom=dasoumain
149	Henan	Zhumadian	http://www.xinhuanet.com/fortune/2020-02/19/c_1125593566.htm; https://tech.qq.com/a/20200210/011135.htm; https://ugc.map.baidu.com/cube/ncp/homepage?ncpfrom=dasoumain
150	Hubei	Enshi Tujia and Miao	http://wjw.enshi.gov.cn/	http://wjw.hubei.gov.cn/
151	Hubei	Ezhou	http://wjw.ezhou.gov.cn/
152	Hubei	Huanggang	http://wjw.hg.gov.cn/
153	Hubei	Huangshi	http://wjw.huangshi.gov.cn/
154	Hubei	Jingmen	http://wjw.jingmen.gov.cn/
155	Hubei	Jingzhou	http://wjw.jingzhou.gov.cn/
156	Hubei	Qianjiang	http://www.hbqj.gov.cn/
157	Hubei	Shennongjia	http://www.xinhuanet.com/fortune/2020-02/19/c_1125593566.htm; https://tech.qq.com/a/20200210/011135.htm; https://ugc.map.baidu.com/cube/ncp/homepage?ncpfrom=dasoumain
158	Hubei	Shiyan	http://wjw.wuhan.gov.cn/
159	Hubei	Suizhou Shi	http://wjw.suizhou.gov.cn/
160	Hubei	Tianmen	http://www.xinhuanet.com/fortune/2020-02/19/c_1125593566.htm; https://tech.qq.com/a/20200210/011135.htm; https://ugc.map.baidu.com/cube/ncp/homepage?ncpfrom=dasoumain
161	Hubei	Wuhan	http://wjw.wuhan.gov.cn/
162	Hubei	Xiangyang	http://wjw.xiangyang.gov.cn/
163	Hubei	Xianning	http://wjw.xianning.gov.cn/
164	Hubei	Xiantao	http://wjw.xiantao.gov.cn/
165	Hubei	Xiaogan	http://wjw.xiaogan.gov.cn/
166	Hubei	Yichang	http://wjw.yichang.gov.cn/
167	Hunan	Changde	http://wjw.hnloudi.gov.cn/	http://wjw.hunan.gov.cn/
168	Hunan	Changsha	http://wsjkw.changsha.gov.cn/
169	Hunan	Chenzhou	http://wsjsw.czs.gov.cn/
170	Hunan	Hengyang	http://wjw.hengyang.gov.cn/
171	Hunan	Huaihua	http://www.huaihua.gov.cn/wsjkw/
172	Hunan	Loudi	http://wjw.hnloudi.gov.cn/
173	Hunan	Shaoyang	http://www.xinhuanet.com/fortune/2020-02/19/c_1125593566.htm; https://tech.qq.com/a/20200210/011135.htm; https://ugc.map.baidu.com/cube/ncp/homepage?ncpfrom=dasoumain
174	Hunan	Xiangtan	http://www.xinhuanet.com/fortune/2020-02/19/c_1125593566.htm; https://tech.qq.com/a/20200210/011135.htm; https://ugc.map.baidu.com/cube/ncp/homepage?ncpfrom=dasoumain
175	Hunan	Xiangxi Tujia and Miao	http://wsjkwyh.xxz.gov.cn/
176	Hunan	Yiyang	http://wjw.yiyang.gov.cn/
177	Hunan	Yongzhou	http://www.xinhuanet.com/fortune/2020-02/19/c_1125593566.htm; https://tech.qq.com/a/20200210/011135.htm; https://ugc.map.baidu.com/cube/ncp/homepage?ncpfrom=dasoumain
178	Hunan	Yueyang	http://www.yueyang.gov.cn/wsj/
179	Hunan	Zhangjiajie	http://www.xinhuanet.com/fortune/2020-02/19/c_1125593566.htm; https://tech.qq.com/a/20200210/011135.htm; https://ugc.map.baidu.com/cube/ncp/homepage?ncpfrom=dasoumain
180	Hunan	Zhuzhou	http://wjw.zhuzhou.gov.cn/
181	Jiangsu	Changzhou	http://wjw.changzhou.gov.cn/	http://wjw.jiangsu.gov.cn/
182	Jiangsu	Huai'an	http://wjw.taizhou.gov.cn/
183	Jiangsu	Lianyungang	http://wjw.lyg.gov.cn/
184	Jiangsu	Nanjing	http://wjw.nanjing.gov.cn/
185	Jiangsu	Nantong	http://wjw.nantong.gov.cn/
186	Jiangsu	Suqian	http://wsj.suqian.gov.cn/
187	Jiangsu	Suzhou	http://www.szswjw.gov.cn/
188	Jiangsu	Taizhou	http://wjw.taizhou.gov.cn/
189	Jiangsu	Wuxi	http://wjw.wuxi.gov.cn/
190	Jiangsu	Xuzhou	http://wjw.taizhou.gov.cn/
191	Jiangsu	Yancheng	http://wsj.yancheng.gov.cn/
192	Jiangsu	Yangzhou	http://wjw.yangzhou.gov.cn/
193	Jiangsu	Zhenjiang	http://wjw.zhenjiang.gov.cn/
194	Jiangxi	Fuzhou	http://wjw.jxfz.gov.cn/	http://hc.jiangxi.gov.cn/
195	Jiangxi	Ganzhou	http://wjw.ganzhou.gov.cn/
196	Jiangxi	Ji'an	http://wsjk.jian.gov.cn/
197	Jiangxi	Jingdezhen	http://wsjs.jdz.gov.cn/
198	Jiangxi	Jiujiang	http://wjw.jiujiang.gov.cn/
199	Jiangxi	Nanchang	http://hc.nc.gov.cn/
200	Jiangxi	Pingxiang	http://wjw.pingxiang.gov.cn/
201	Jiangxi	Shangrao	http://www.srswjw.gov.cn/
202	Jiangxi	Xinyu	http://www.xinhuanet.com/fortune/2020-02/19/c_1125593566.htm; https://tech.qq.com/a/20200210/011135.htm; https://ugc.map.baidu.com/cube/ncp/homepage?ncpfrom=dasoumain
203	Jiangxi	Yichun	http://wjw.ganzhou.gov.cn/
204	Jiangxi	Yingtan	http://wjw.yingtan.gov.cn/
205	Jilin	Baicheng	http://xxgk.jlbc.gov.cn/zcbm/fgw_98042/xxgkml/	http://wsjkw.jl.gov.cn/
206	Jilin	Baishan	http://wsjkw.cbs.gov.cn/
207	Jilin	Changchun	http://wjw.changchun.gov.cn/
208	Jilin	Jilin	http://wjw.jlcity.gov.cn/
209	Jilin	Liaoyuan	http://wjw.liaoyuan.gov.cn/
210	Jilin	Siping	http://wjw.siping.gov.cn/
211	Jilin	Songyuan	http://wsjkw.jlsy.gov.cn/
212	Jilin	Tonghua	http://www.tonghua.gov.cn/wjw/
213	Jilin	Yanbian Korean	http://www.xinhuanet.com/fortune/2020-02/19/c_1125593566.htm; https://tech.qq.com/a/20200210/011135.htm; https://ugc.map.baidu.com/cube/ncp/homepage?ncpfrom=dasoumain
214	Liaoning	Anshan	http://wjw.anshan.gov.cn/	http://wsjk.ln.gov.cn/
215	Liaoning	Benxi	http://wjw.benxi.gov.cn/
216	Liaoning	Chaoyang	http://wjw.zgcy.gov.cn/
217	Liaoning	Dalian	http://hcod.dl.gov.cn/web/guest
218	Liaoning	Dandong	http://wsjsw.dandong.gov.cn/
219	Liaoning	Fushun	http://fswjw.fushun.gov.cn/
220	Liaoning	Fuxin	http://www.xinhuanet.com/fortune/2020-02/19/c_1125593566.htm; https://tech.qq.com/a/20200210/011135.htm; https://ugc.map.baidu.com/cube/ncp/homepage?ncpfrom=dasoumain
221	Liaoning	Huludao	http://wsjk.hld.gov.cn/
222	Liaoning	Jinzhou	http://wjw.jz.gov.cn/jzwswindex/jzwswindex;JSESSIONID=809b6700-6e46-46e4-90b9-06f858b3fa05
223	Liaoning	Liaoyang	http://wjw.liaoyang.gov.cn/
224	Liaoning	Panjin	http://wjw.panjin.gov.cn/
225	Liaoning	Shenyang	http://wjw.shenyang.gov.cn/
226	Liaoning	Yingkou	http://wjw.yingkou.gov.cn/
227	Nei Mongol	Alxa	http://www.xinhuanet.com/fortune/2020-02/19/c_1125593566.htm; https://tech.qq.com/a/20200210/011135.htm; https://ugc.map.baidu.com/cube/ncp/homepage?ncpfrom=dasoumain	http://wjw.nmg.gov.cn/
228	Nei Mongol	Baotou	http://www.xinhuanet.com/fortune/2020-02/19/c_1125593566.htm; https://tech.qq.com/a/20200210/011135.htm; https://ugc.map.baidu.com/cube/ncp/homepage?ncpfrom=dasoumain
229	Nei Mongol	Baynnur	http://www.xinhuanet.com/fortune/2020-02/19/c_1125593566.htm; https://tech.qq.com/a/20200210/011135.htm; https://ugc.map.baidu.com/cube/ncp/homepage?ncpfrom=dasoumain
230	Nei Mongol	Chifeng	http://www.xinhuanet.com/fortune/2020-02/19/c_1125593566.htm; https://tech.qq.com/a/20200210/011135.htm; https://ugc.map.baidu.com/cube/ncp/homepage?ncpfrom=dasoumain
231	Nei Mongol	Hohhot	http://www.xinhuanet.com/fortune/2020-02/19/c_1125593566.htm; https://tech.qq.com/a/20200210/011135.htm; https://ugc.map.baidu.com/cube/ncp/homepage?ncpfrom=dasoumain
232	Nei Mongol	Hulunbuir	http://www.xinhuanet.com/fortune/2020-02/19/c_1125593566.htm; https://tech.qq.com/a/20200210/011135.htm; https://ugc.map.baidu.com/cube/ncp/homepage?ncpfrom=dasoumain
233	Nei Mongol	Ordos	http://www.xinhuanet.com/fortune/2020-02/19/c_1125593566.htm; https://tech.qq.com/a/20200210/011135.htm; https://ugc.map.baidu.com/cube/ncp/homepage?ncpfrom=dasoumain
234	Nei Mongol	Tongliao	http://www.xinhuanet.com/fortune/2020-02/19/c_1125593566.htm; https://tech.qq.com/a/20200210/011135.htm; https://ugc.map.baidu.com/cube/ncp/homepage?ncpfrom=dasoumain
235	Nei Mongol	Ulaan Chab	http://www.xinhuanet.com/fortune/2020-02/19/c_1125593566.htm; https://tech.qq.com/a/20200210/011135.htm; https://ugc.map.baidu.com/cube/ncp/homepage?ncpfrom=dasoumain
236	Nei Mongol	Wuhai	http://www.xinhuanet.com/fortune/2020-02/19/c_1125593566.htm; https://tech.qq.com/a/20200210/011135.htm; https://ugc.map.baidu.com/cube/ncp/homepage?ncpfrom=dasoumain
237	Nei Mongol	Xilin Gol	http://www.xinhuanet.com/fortune/2020-02/19/c_1125593566.htm; https://tech.qq.com/a/20200210/011135.htm; https://ugc.map.baidu.com/cube/ncp/homepage?ncpfrom=dasoumain
238	Nei Mongol	Xing'an	http://www.xinhuanet.com/fortune/2020-02/19/c_1125593566.htm; https://tech.qq.com/a/20200210/011135.htm; https://ugc.map.baidu.com/cube/ncp/homepage?ncpfrom=dasoumain
239	Shaanxi	Xi'an	http://xawjw.xa.gov.cn/	http://sxwjw.shaanxi.gov.cn/
240	Shaanxi	Xianyang	http://wjj.xys.gov.cn/
241	Shaanxi	Yan'an	http://wjw.yanan.gov.cn/
242	Shaanxi	Yulin	http://wjw.yl.gov.cn/
243	Shandong	Binzhou	http://wjw.binzhou.gov.cn/	http://wsjkw.shandong.gov.cn/
244	Shandong	Dezhou	http://dzwjw.dezhou.gov.cn/
245	Shandong	Dongying	http://dywsjk.dongying.gov.cn/
246	Shandong	Heze	http://hzswsjkw.heze.gov.cn/
247	Shandong	Jinan	http://jnmhc.jinan.gov.cn/
248	Shandong	Jining	http://wjw.jining.gov.cn/
249	Shandong	Laiwu	http://www.xinhuanet.com/fortune/2020-02/19/c_1125593566.htm; https://tech.qq.com/a/20200210/011135.htm; https://ugc.map.baidu.com/cube/ncp/homepage?ncpfrom=dasoumain
250	Shandong	Liaocheng	http://wjw.liaocheng.gov.cn/
251	Shandong	Linyi	http://wsjsw.linyi.gov.cn/
252	Shandong	Qingdao	http://wsjsw.qingdao.gov.cn/n28356065/index.html
253	Shandong	Rizhao	http://www.rzwsjs.gov.cn/
254	Shandong	Tai'an	http://wjw.taian.gov.cn/
255	Shandong	Weifang	http://wsjkw.weifang.gov.cn/
256	Shandong	Weihai	http://wsjkw.weihai.gov.cn/
257	Shandong	Yantai	http://wjw.yantai.gov.cn/
258	Shandong	Zaozhuang	http://wsjkw.zaozhuang.gov.cn/
259	Shandong	Zibo	http://ws.zibo.gov.cn/
260	Shanghai	Shanghai	http://www.xinhuanet.com/fortune/2020-02/19/c_1125593566.htm; https://tech.qq.com/a/20200210/011135.htm; https://ugc.map.baidu.com/cube/ncp/homepage?ncpfrom=dasoumain	http://wsjkw.sh.gov.cn/
261	Shanxi	Changzhi	http://www.wjw.changzhi.gov.cn/	http://wjw.shanxi.gov.cn/
262	Shanxi	Datong	http://www.dt.gov.cn/dtzww/index.shtml
263	Shanxi	Jincheng	http://wjw.jcgov.gov.cn/
264	Shanxi	Jinzhong	http://wjw.sxjz.gov.cn/
265	Shanxi	Linfen	http://wjw.shanxi.gov.cn/
266	Shanxi	Luliang	http://www.lvliang.gov.cn/
267	Shanxi	Shuozhou	http://www.shuozhou.gov.cn/
268	Shanxi	Taiyuan	http://wjw.taiyuan.gov.cn/
269	Shanxi	Xinzhou	http://wjw.sxxz.gov.cn/
270	Shanxi	Yangquan	http://www.xinhuanet.com/fortune/2020-02/19/c_1125593566.htm; https://tech.qq.com/a/20200210/011135.htm; https://ugc.map.baidu.com/cube/ncp/homepage?ncpfrom=dasoumain
271	Shanxi	Yuncheng	https://wsjkw.yuncheng.gov.cn/
272	Sichuan	Bazhong	http://wsjkw.cnbz.gov.cn/	http://wsjkw.sc.gov.cn/
273	Sichuan	Chengdu	http://cdwjw.chengdu.gov.cn/
274	Sichuan	Dazhou	http://wjw.dazhou.gov.cn/
275	Sichuan	Deyang	https://wjw.deyang.gov.cn/
276	Sichuan	Garze Tibetan	http://wjw.gzz.gov.cn/
277	Sichuan	Guang'an	http://wjw.guang-an.gov.cn/
278	Sichuan	Guangyuan	http://wsjsw.cngy.gov.cn/
279	Sichuan	Leshan	http://swjj.leshan.gov.cn/
280	Sichuan	Liangshan Yi	http://wjw.lsz.gov.cn/
281	Sichuan	Luzhou	http://wjw.luzhou.gov.cn/
282	Sichuan	Meishan	http://swjw.ms.gov.cn/
283	Sichuan	Mianyang	http://wjw.my.gov.cn/
284	Sichuan	Nanchong	http://wsjsw.nanchong.gov.cn/
285	Sichuan	Neijiang	http://wsj.neijiang.gov.cn/
286	Sichuan	Ngawa Tibetan and Qiang	http://wjw.abazhou.gov.cn/
287	Sichuan	Panzhihua	http://wjw.panzhihua.gov.cn/
288	Sichuan	Suining	http://swjw.suining.gov.cn/
289	Sichuan	Ya'an	http://wjw.yaan.gov.cn/
290	Sichuan	Yibin	http://ybwjw.yibin.gov.cn/
291	Sichuan	Zigong	http://www.zg.gov.cn/web/swsjsw
292	Sichuan	Ziyang	http://swjw.ziyang.gov.cn/
293	Tianjin	Tianjin	http://www.xinhuanet.com/fortune/2020-02/19/c_1125593566.htm; https://tech.qq.com/a/20200210/011135.htm; https://ugc.map.baidu.com/cube/ncp/homepage?ncpfrom=dasoumain	http://wsjk.tj.gov.cn/
294	Xinjiang Uygur	Aksu	http://www.xinhuanet.com/fortune/2020-02/19/c_1125593566.htm; https://tech.qq.com/a/20200210/011135.htm; https://ugc.map.baidu.com/cube/ncp/homepage?ncpfrom=dasoumain	http://wjw.xinjiang.gov.cn/
295	Xinjiang Uygur	Altay	http://www.xinhuanet.com/fortune/2020-02/19/c_1125593566.htm; https://tech.qq.com/a/20200210/011135.htm; https://ugc.map.baidu.com/cube/ncp/homepage?ncpfrom=dasoumain
296	Xinjiang Uygur	Bayin'gholin Mongol	http://www.xinhuanet.com/fortune/2020-02/19/c_1125593566.htm; https://tech.qq.com/a/20200210/011135.htm; https://ugc.map.baidu.com/cube/ncp/homepage?ncpfrom=dasoumain
297	Xinjiang Uygur	Boertala Mongol	http://www.xinhuanet.com/fortune/2020-02/19/c_1125593566.htm; https://tech.qq.com/a/20200210/011135.htm; https://ugc.map.baidu.com/cube/ncp/homepage?ncpfrom=dasoumain
298	Xinjiang Uygur	Changji Hui	http://www.xinhuanet.com/fortune/2020-02/19/c_1125593566.htm; https://tech.qq.com/a/20200210/011135.htm; https://ugc.map.baidu.com/cube/ncp/homepage?ncpfrom=dasoumain
299	Xinjiang Uygur	Hami	http://www.xinhuanet.com/fortune/2020-02/19/c_1125593566.htm; https://tech.qq.com/a/20200210/011135.htm; https://ugc.map.baidu.com/cube/ncp/homepage?ncpfrom=dasoumain
300	Xinjiang Uygur	Ili Kazakh	http://www.xinhuanet.com/fortune/2020-02/19/c_1125593566.htm; https://tech.qq.com/a/20200210/011135.htm; https://ugc.map.baidu.com/cube/ncp/homepage?ncpfrom=dasoumain
301	Xinjiang Uygur	Karamay	http://www.xinhuanet.com/fortune/2020-02/19/c_1125593566.htm; https://tech.qq.com/a/20200210/011135.htm; https://ugc.map.baidu.com/cube/ncp/homepage?ncpfrom=dasoumain
302	Xinjiang Uygur	Kashgar	http://www.xinhuanet.com/fortune/2020-02/19/c_1125593566.htm; https://tech.qq.com/a/20200210/011135.htm; https://ugc.map.baidu.com/cube/ncp/homepage?ncpfrom=dasoumain
303	Xinjiang Uygur	Khotan	http://www.xinhuanet.com/fortune/2020-02/19/c_1125593566.htm; https://tech.qq.com/a/20200210/011135.htm; https://ugc.map.baidu.com/cube/ncp/homepage?ncpfrom=dasoumain
304	Xinjiang Uygur	Kizilsu Kirghiz	http://www.xinhuanet.com/fortune/2020-02/19/c_1125593566.htm; https://tech.qq.com/a/20200210/011135.htm; https://ugc.map.baidu.com/cube/ncp/homepage?ncpfrom=dasoumain
305	Xinjiang Uygur	Shihezi	http://www.xinhuanet.com/fortune/2020-02/19/c_1125593566.htm; https://tech.qq.com/a/20200210/011135.htm; https://ugc.map.baidu.com/cube/ncp/homepage?ncpfrom=dasoumain
306	Xinjiang Uygur	Tacheng	http://www.xinhuanet.com/fortune/2020-02/19/c_1125593566.htm; https://tech.qq.com/a/20200210/011135.htm; https://ugc.map.baidu.com/cube/ncp/homepage?ncpfrom=dasoumain
307	Xinjiang Uygur	Turfan	http://www.xinhuanet.com/fortune/2020-02/19/c_1125593566.htm; https://tech.qq.com/a/20200210/011135.htm; https://ugc.map.baidu.com/cube/ncp/homepage?ncpfrom=dasoumain
308	Xinjiang Uygur	Urumqi	http://www.xinhuanet.com/fortune/2020-02/19/c_1125593566.htm; https://tech.qq.com/a/20200210/011135.htm; https://ugc.map.baidu.com/cube/ncp/homepage?ncpfrom=dasoumain
309	Xizang	Lhasa	http://www.xinhuanet.com/fortune/2020-02/19/c_1125593566.htm; https://tech.qq.com/a/20200210/011135.htm; https://ugc.map.baidu.com/cube/ncp/homepage?ncpfrom=dasoumain	http://wjw.xizang.gov.cn/
310	Xizang	Nagchu	http://www.xinhuanet.com/fortune/2020-02/19/c_1125593566.htm; https://tech.qq.com/a/20200210/011135.htm; https://ugc.map.baidu.com/cube/ncp/homepage?ncpfrom=dasoumain
311	Xizang	Ngari	http://www.xinhuanet.com/fortune/2020-02/19/c_1125593566.htm; https://tech.qq.com/a/20200210/011135.htm; https://ugc.map.baidu.com/cube/ncp/homepage?ncpfrom=dasoumain
312	Xizang	Shigatse	http://www.xinhuanet.com/fortune/2020-02/19/c_1125593566.htm; https://tech.qq.com/a/20200210/011135.htm; https://ugc.map.baidu.com/cube/ncp/homepage?ncpfrom=dasoumain
313	Yunnan	Baoshan	http://www.baoshan.gov.cn/bmym/bsswsjkwyh.htm	http://ynswsjkw.yn.gov.cn/wjwWebsite/web/index
314	Yunnan	Chuxiong Yi	http://wjw.cxz.gov.cn/
315	Yunnan	Dali Bai	http://www.dali.gov.cn/xxgkml/c100009/dlz_xxgkml2.shtml?channelId=4cca7e3b81fe4b988c5c3cc8a8921c17&deptCode=15239524A
316	Yunnan	Dehong Dai and Jingpo	http://www.xinhuanet.com/fortune/2020-02/19/c_1125593566.htm; https://tech.qq.com/a/20200210/011135.htm; https://ugc.map.baidu.com/cube/ncp/homepage?ncpfrom=dasoumain
317	Yunnan	Diqing Tibetan	http://www.xinhuanet.com/fortune/2020-02/19/c_1125593566.htm; https://tech.qq.com/a/20200210/011135.htm; https://ugc.map.baidu.com/cube/ncp/homepage?ncpfrom=dasoumain
318	Yunnan	Honghe Hani and Yi	http://www.hh.gov.cn/xxgk/xxgkndbg/zjbm/zwsjsw/
319	Yunnan	Kunming	http://wsjkw.km.gov.cn/
320	Yunnan	Lijiang	http://www.xinhuanet.com/fortune/2020-02/19/c_1125593566.htm; https://tech.qq.com/a/20200210/011135.htm; https://ugc.map.baidu.com/cube/ncp/homepage?ncpfrom=dasoumain
321	Yunnan	Lincang	http://www.lincang.gov.cn/lcsrmzf/18500/index.html
322	Yunnan	Nujiang Lisu	http://xxgk.yn.gov.cn/Z_M_001/default.aspx?departmentid=6132
323	Yunnan	Pu'er	http://www.xinhuanet.com/fortune/2020-02/19/c_1125593566.htm; https://tech.qq.com/a/20200210/011135.htm; https://ugc.map.baidu.com/cube/ncp/homepage?ncpfrom=dasoumain
324	Yunnan	Qujing	http://www.qj.gov.cn/html/bmdt2/wsj/
325	Yunnan	Wenshan Zhuang and Miao	http://www.ynws.gov.cn/zfxxgk/bmxxgk/zwjw.htm
326	Yunnan	Xishuangbanna Dai	https://wjw.xsbn.gov.cn/index.dhtml
327	Yunnan	Yuxi	http://www.yuxi.gov.cn/yxszfxxgk/swsjsw/
328	Yunnan	Zhaotong	http://www.xinhuanet.com/fortune/2020-02/19/c_1125593566.htm; https://tech.qq.com/a/20200210/011135.htm; https://ugc.map.baidu.com/cube/ncp/homepage?ncpfrom=dasoumain
329	Zhejiang	Hangzhou	http://wsjkw.hangzhou.gov.cn/	http://wsjkw.zj.gov.cn/
330	Zhejiang	Huzhou	http://www.hzjk.com/home.do?method=index
331	Zhejiang	Jiaxing	http://wsjkw.jiaxing.gov.cn/
332	Zhejiang	Jinhua	http://wjw.jinhua.gov.cn/zwgk/zzgg/
333	Zhejiang	Lishui	http://wsjsw.lishui.gov.cn/
334	Zhejiang	Ningbo	http://www.nbwjw.gov.cn/
335	Zhejiang	Quzhou	http://wjw.qz.gov.cn/
336	Zhejiang	Shaoxing	http://sxws.sx.gov.cn/
337	Zhejiang	Taizhou	http://wsjkw.zjtz.gov.cn/
338	Zhejiang	Wenzhou	http://www.nbwjw.gov.cn/
339	Zhejiang	Zhoushan	http://wsjkw.zhoushan.gov.cn/
340	Xizang	Shannan	http://www.xinhuanet.com/fortune/2020-02/19/c_1125593566.htm; https://tech.qq.com/a/20200210/011135.htm; https://ugc.map.baidu.com/cube/ncp/homepage?ncpfrom=dasoumain	http://wjw.xizang.gov.cn/
341	Xizang	Nyingtri	http://www.xinhuanet.com/fortune/2020-02/19/c_1125593566.htm; https://tech.qq.com/a/20200210/011135.htm; https://ugc.map.baidu.com/cube/ncp/homepage?ncpfrom=dasoumain
342	Xizang	Chamdo	http://www.xinhuanet.com/fortune/2020-02/19/c_1125593566.htm; https://tech.qq.com/a/20200210/011135.htm; https://ugc.map.baidu.com/cube/ncp/homepage?ncpfrom=dasoumain
343	Liaoning	Tieling	http://wsjk.ln.gov.cn/
344	Hong Kong	Hong Kong	https://www.coronavirus.gov.hk/sim/index.html
345	Macao	Macao	http://www.ssm.gov.mo/portal/
346	Heilongjiang	Jixi	http://wsjkw.hlj.gov.cn/
347	Taiwan	Taiwan	https://www.cdc.gov.tw/En
